# Supplementary material for: Single-access, non-contrast transcatheter aortic valve implantation, the ultimate minimalist approach: a case report
Source: Eur Heart J Case Rep. 2024 Jan 25;8(2):ytae040. doi: 10.1093/ehjcr/ytae040 (PMC10852022; doi:10.1093/ehjcr/ytae040)
Supplement: ytae040_Supplementary_Data [file ytae040_supplementary_data.zip]

Archive with 2 entries (2 files):
- Video 2.mp4
- Video 1.avi
